# Supplementary material for: First Data on PAE Levels in Surface Water in Lakes of the Eastern Coast of Baikal
Source: Int J Environ Res Public Health. 2023 Jan 9;20(2):1173. doi: 10.3390/ijerph20021173 (PMC9859432; doi:10.3390/ijerph20021173)
Supplement: Supplementary file 1 [file ijerph-20-01173-s001.zip]

Archive with 1 entries (1 files):
- ijerph-2104227-supplementary.pdf
